# Supplementary material for: Impact of State Stroke Systems of Care Laws on Stroke Outcomes
Source: Healthcare (Basel). 2023 Oct 28;11(21):2842. doi: 10.3390/healthcare11212842 (PMC10648022; doi:10.3390/healthcare11212842)
Supplement: Supplementary file 1 [file healthcare-11-02842-s001.zip]

Archive with 1 entries (1 files):
- healthcare-2588860-supplementary.pdf
